# Supplementary material for: Uncovering the Potential Mechanisms of Ergothioneine in Neuroinflammation Through Network Pharmacology, Molecular Docking, Molecular Dynamics Simulation, and In Vitro Validation
Source: Int J Mol Sci. 2026 Feb 26;27(5):2179. doi: 10.3390/ijms27052179 (PMC12985181; doi:10.3390/ijms27052179)
Supplement: Supplementary file 1 [file ijms-27-02179-s001.zip]

Archive with 1 entries (1 files):
- ijms-4108605-supplementary.pdf
